# Supplementary material for: Genome-Wide identification and salt stress-responsive expression dynamics of the HMGR gene family in Ziziphus jujuba var. spinosa
Source: PLoS One. 2025 Aug 20;20(8):e0330439. doi: 10.1371/journal.pone.0330439 (PMC12367118; doi:10.1371/journal.pone.0330439)
Supplement: S1 Table — (XLSX) [file pone.0330439.s002.xlsx]

## Sheet: sheet1
Details of HMGR corrected sequences used in this study
Gene Name	Gene ID	Gene suquence	mRNA suquence	CDS suquence	protein suquence
ZjHMGR1	ZspiChr6G00030740.1	CCAATGGATATCCGCCGGCGGCCGCCCAGAGCTCCTCGGTCATCTCCCAATCCCAAACACCACCACCACCACCAAAGCCCTCCTCCACCATCCCCAACGACCCCCAAAGCGTCTGACGCTCTCCCACTGCCTCTCTATCTCACCAACGCCGTCTTCTTCACCCTCTTCTTCTCCGTCGCTTACTACCTCCTCCACCGCTGGCGCGACAAGATCCGAACCTCCACTCCCCTCCACGTCGTCACCCTCTCTGAAATCGCCGCCATTGTTTCCCTCATCGCTTCCTTCATCTACCTGCTCGGCTTCTTCGGCATCGACTTCGTCCAGTCCTTCATTGCTCGCGCCTCCAACGACGCTTGGGACCTCGTCGACGACGATGCCAATCACAACTTCCTCCGACCT…	CCAATGGATATCCGCCGGCGGCCGCCCAGAGCTCCTCGGTCATCTCCCAATCCCAAACACCACCACCACCACCAAAGCCCTCCTCCACCATCCCCAACGACCCCCAAAGCGTCTGACGCTCTCCCACTGCCTCTCTATCTCACCAACGCCGTCTTCTTCACCCTCTTCTTCTCCGTCGCTTACTACCTCCTCCACCGCTGGCGCGACAAGATCCGAACCTCCACTCCCCTCCACGTCGTCACCCTCTCTGAAATCGCCGCCATTGTTTCCCTCATCGCTTCCTTCATCTACCTGCTCGGCTTCTTCGGCATCGACTTCGTCCAGTCCTTCATTGCTCGCGCCTCCAACGACGCTTGGGACCTCGTCGACGACGATGCCAATCACAACTTCCTCCGACCT…	ATGGATATCCGCCGGCGGCCGCCCAGAGCTCCTCGGTCATCTCCCAATCCCAAACACCACCACCACCACCAAAGCCCTCCTCCACCATCCCCAACGACCCCCAAAGCGTCTGACGCTCTCCCACTGCCTCTCTATCTCACCAACGCCGTCTTCTTCACCCTCTTCTTCTCCGTCGCTTACTACCTCCTCCACCGCTGGCGCGACAAGATCCGAACCTCCACTCCCCTCCACGTCGTCACCCTCTCTGAAATCGCCGCCATTGTTTCCCTCATCGCTTCCTTCATCTACCTGCTCGGCTTCTTCGGCATCGACTTCGTCCAGTCCTTCATTGCTCGCGCCTCCAACGACGCTTGGGACCTCGTCGACGACGATGCCAATCACAACTTCCTCCGACCTCCT…	MDIRRRPPRAPRSSPNPKHHHHHQSPPPPSPTTPKASDALPLPLYLTNAVFFTLFFSVAYYLLHRWRDKIRTSTPLHVVTLSEIAAIVSLIASFIYLLGFFGIDFVQSFIARASNDAWDLVDDDANHNFLRPPPCPAPKLVADPPTLSSHEDEEIVKSVVDGTIPSYSLESQIGDCKRAAAVRREAIQRTTGRSLHGLPLEGFDYESILGQCCEMPVGYVQIPVGIAGPLLLDGFEYSVPMATTEGCLVASTNRGCKAIHVSGGASSMLLRDGMTRAPVVRFGSAKRAAELKFFLEDPVNFDTLAVVFNRSSRFARLQGIQCSIAGKNLYMRFTCGTGDAMGMNMVSKGVQNVLDFLQSDFPDMDVIGISGNFCSDKKPAAVNWIEGRGKSVVCEAIIK…
ZjHMGR2	ZspiChr8G00149430.1	CCAGTGCGTAGGCTTTAATAAGAAGTCTGCAAACTAAACTCTGACCCTCCGTCCTCACTAACACCAAAACCATGGACGTTCGCCGGCGAAATACCAAACCTATTCCTTCTTCCCTAGCCGCCGGCGAACATCTCAAACTACATAACCACCCTCACTACCATAACAACACCACCCACACAAAAAACTCCGATACGCTCGCAGTACTGCCTCTGTACCTCACGAACGGGCTCTTCTTCACCATGTTTTTCTCGGTCGCATATTTCCTCCTCCACAGATGGCGTGACAAGATCCGCAACTCGACTCCTCTCCACGTCGTCACGTTACCAGAGATCGCAGCCATGGCTGCACTCTTCGCCTCCGTAGTCTATCTCCTCGGCTTCTTCGGTATGGATTTCGTGC…	CCAGTGCGTAGGCTTTAATAAGAAGTCTGCAAACTAAACTCTGACCCTCCGTCCTCACTAACACCAAAACCATGGACGTTCGCCGGCGAAATACCAAACCTATTCCTTCTTCCCTAGCCGCCGGCGAACATCTCAAACTACATAACCACCCTCACTACCATAACAACACCACCCACACAAAAAACTCCGATACGCTCGCAGTACTGCCTCTGTACCTCACGAACGGGCTCTTCTTCACCATGTTTTTCTCGGTCGCATATTTCCTCCTCCACAGATGGCGTGACAAGATCCGCAACTCGACTCCTCTCCACGTCGTCACGTTACCAGAGATCGCAGCCATGGCTGCACTCTTCGCCTCCGTAGTCTATCTCCTCGGCTTCTTCGGTATGGATTTCGTGC…	ATGGACGTTCGCCGGCGAAATACCAAACCTATTCCTTCTTCCCTAGCCGCCGGCGAACATCTCAAACTACATAACCACCCTCACTACCATAACAACACCACCCACACAAAAAACTCCGATACGCTCGCAGTACTGCCTCTGTACCTCACGAACGGGCTCTTCTTCACCATGTTTTTCTCGGTCGCATATTTCCTCCTCCACAGATGGCGTGACAAGATCCGCAACTCGACTCCTCTCCACGTCGTCACGTTACCAGAGATCGCAGCCATGGCTGCACTCTTCGCCTCCGTAGTCTATCTCCTCGGCTTCTTCGGTATGGATTTCGTGCTTTCCTTGATCTCCCGTCCTTCCTGGGACGTAGAAGAGGAAGAAAAAGAGGCACAGAAAATTAAAACACAG…	MDVRRRNTKPIPSSLAAGEHLKLHNHPHYHNNTTHTKNSDTLAVLPLYLTNGLFFTMFFSVAYFLLHRWRDKIRNSTPLHVVTLPEIAAMAALFASVVYLLGFFGMDFVLSLISRPSWDVEEEEKEAQKIKTQHPTSIDQIILKEDSRSGPCAAAINCSVLPPATPLSEDDEEVIKSVVSGATPSYSLESKLGDCMRAAKIRREALQRTSGRSLEGLPVEGFDYESILGQCCEMPVGYVQIPVGIAGPLLLDGKEYAVPMATTEGCLVASTNRGCKAIYTSGGATSMLLRDGMTRAPIVRFSTAKRAVQLKFFIEDPLNFDTLSVVFNRSSRFARLQSIQCAVAGKNLYMRFCCSTGDAMGMNMVSKGVQNVLDFLQEDFPDMDVIGISGNFCSDKKPA…
ZjHMGR3	ZspiChr9G00131940.1	TTTTTATTTTTCACTGCAATAATCATCATCGTCGTGGAAGCCTATCCCTATAAATACCGCCAACGTCCTACAGACTCGCTCCACCAAACAATCAAACAACAATTCAGATTATTCGAAGAATTTTCTCGTTTACTGATCGAATCTAACGTATAAACCGTCTTTTCTCTTTCCCTCTCCACTCTCCTCTCTCTCTCTCTCCGCCGTCCGATTCGCCTCCGAGCGTTTCCTCCGAAAAGAACATCCCCATCCCCAATGGACGTTCGCAGGCGATCGACGATGGCAACCAATCCCAAAACCATCCAACCACAACCCATGAAACAACAACAACAACAACGACTCAAAGTGGTCGACGACGACGATGTTAACGTGAACCCAAAACCCTCCGATGTCTTGTCACTA…	TTTTTATTTTTCACTGCAATAATCATCATCGTCGTGGAAGCCTATCCCTATAAATACCGCCAACGTCCTACAGACTCGCTCCACCAAACAATCAAACAACAATTCAGATTATTCGAAGAATTTTCTCGTTTACTGATCGAATCTAACGTATAAACCGTCTTTTCTCTTTCCCTCTCCACTCTCCTCTCTCTCTCTCTCCGCCGTCCGATTCGCCTCCGAGCGTTTCCTCCGAAAAGAACATCCCCATCCCCAATGGACGTTCGCAGGCGATCGACGATGGCAACCAATCCCAAAACCATCCAACCACAACCCATGAAACAACAACAACAACAACGACTCAAAGTGGTCGACGACGACGATGTTAACGTGAACCCAAAACCCTCCGATGTCTTGTCACTA…	ATGGACGTTCGCAGGCGATCGACGATGGCAACCAATCCCAAAACCATCCAACCACAACCCATGAAACAACAACAACAACAACGACTCAAAGTGGTCGACGACGACGATGTTAACGTGAACCCAAAACCCTCCGATGTCTTGTCACTACCTCTGTATTTCACAAACGCCGTGTTTTTCACTCTGTTTTTCTCCGTAGTTTACTTCTTGCTCACTCGCTGGCGCGAGAAGATCCGAAATTCCACTCCTCTCCATGTCGTTACCTTCTCTGAGATCATCGCGATTTTCGCTTTCTTCGCTTCTTTCATTTACCTCTTGGGTTTCTTCGGTATTGATTTCGTTCAGTCTTTGATTCTCCGACCTTCCTCCGATGTCTGGGCCGTCGATGATGACGAAGACGAT…	MDVRRRSTMATNPKTIQPQPMKQQQQQRLKVVDDDDVNVNPKPSDVLSLPLYFTNAVFFTLFFSVVYFLLTRWREKIRNSTPLHVVTFSEIIAIFAFFASFIYLLGFFGIDFVQSLILRPSSDVWAVDDDEDDIIIKEDSRKVPCGAALDCPVPQIATSPIVASPKAAPKVVDTFPDSTPAATTTEEDEEIIKAVVAGTTPSYSLESKLGDCKRAAAIRREALQKLTGKSLSGLPLEGFDYDSILGQCCEMPVGYVQIPVGIAGPLLLDGREYSVPMATTEGCLVASTNRGCKAIHLSGGASSVLLRDGMTRAPVVRFGTAKRAAELKFFLEEPENFETLSIIFNRSSRFGRLQNIKCALAGKNLFMRFTCSTGDAMGMNMVSKGVQNVLDFLQNEFPD…
