# Supplementary material for: Genome-Wide identification and salt stress-responsive expression dynamics of the HMGR gene family in Ziziphus jujuba var. spinosa
Source: PLoS One. 2025 Aug 20;20(8):e0330439. doi: 10.1371/journal.pone.0330439 (PMC12367118; doi:10.1371/journal.pone.0330439)
Supplement: S4 Table — (XLSX) [file pone.0330439.s004.xlsx]

## Sheet: Sheet1
Gene ID	protein sequence
>ZjHMGR1	MDIRRRPPRAPRSSPNPKHHHHHQSPPPPSPTTPKASDALPLPLYLTNAVFFTLFFSVAYYLLHRWRDKIRTSTPLHVVTLSEIAAIVSLIASFIYLLGFFGIDFVQSFIARASNDAWDLVDDDANHNFLRPPPCPAPKLVADPPTLSSHEDEEIVKSVVDGTIPSYSLESQIGDCKRAAAVRREAIQRTTGRSLHGLPLEGFDYESILGQCCEMPVGYVQIPVGIAGPLLLDGFEYSVPMATTEGCLVASTNRGCKAIHVSGGASSMLLRDGMTRAPVVRFGSAKRAAELKFFLEDPVNFDTLAVVFNRSSRFARLQGIQCSIAGKNLYMRFTCGTGDAMGMNMVSKGVQNVLDFLQSDFPDMDVIGISGNFCSDKKPAAVNWIEGRGKSVVCEAIIK…
>ZjHMGR2	MDVRRRNTKPIPSSLAAGEHLKLHNHPHYHNNTTHTKNSDTLAVLPLYLTNGLFFTMFFSVAYFLLHRWRDKIRNSTPLHVVTLPEIAAMAALFASVVYLLGFFGMDFVLSLISRPSWDVEEEEKEAQKIKTQHPTSIDQIILKEDSRSGPCAAAINCSVLPPATPLSEDDEEVIKSVVSGATPSYSLESKLGDCMRAAKIRREALQRTSGRSLEGLPVEGFDYESILGQCCEMPVGYVQIPVGIAGPLLLDGKEYAVPMATTEGCLVASTNRGCKAIYTSGGATSMLLRDGMTRAPIVRFSTAKRAVQLKFFIEDPLNFDTLSVVFNRSSRFARLQSIQCAVAGKNLYMRFCCSTGDAMGMNMVSKGVQNVLDFLQEDFPDMDVIGISGNFCSDKKPA…
>ZjHMGR3	MDVRRRSTMATNPKTIQPQPMKQQQQQRLKVVDDDDVNVNPKPSDVLSLPLYFTNAVFFTLFFSVVYFLLTRWREKIRNSTPLHVVTFSEIIAIFAFFASFIYLLGFFGIDFVQSLILRPSSDVWAVDDDEDDIIIKEDSRKVPCGAALDCPVPQIATSPIVASPKAAPKVVDTFPDSTPAATTTEEDEEIIKAVVAGTTPSYSLESKLGDCKRAAAIRREALQKLTGKSLSGLPLEGFDYDSILGQCCEMPVGYVQIPVGIAGPLLLDGREYSVPMATTEGCLVASTNRGCKAIHLSGGASSVLLRDGMTRAPVVRFGTAKRAAELKFFLEEPENFETLSIIFNRSSRFGRLQNIKCALAGKNLFMRFTCSTGDAMGMNMVSKGVQNVLDFLQNEFPD…
>VvHMGR1__XP_002283183.2	MRKEQRRAVSGDGGLTNNCNTCRHRYIYQLPSIRFFTQLIIHTPFISRSSLFLSVRFSPLVNPSAVMDVRRRPVGSVEAKPNGKPLVEVDVDVHDPIKASDALPLPLYLANAVFFGVFFSVVYFLLTRWREKIRTSTPLHVVTLSEIAAIVTFMGSCIFLLGFFGIDFVQGFIARPGHDNEWDAEDDIIVKEDARAVPCGAAIDCAPPVVAVASPKPKVPVSPPSSEEDEEIIKSVVAGAIPSYSLESRLGDCRRAAAIRREALQRMTGTSLEGLPLEGLDYESILGQCCEMPVGYIQIPVGIAGPLLLDGREYSIPMATTEGCLVASTNRGCKAIYASGGATSVLLRDAMTRAPVVRFGTAKRAAELMLFLENPLNFETLALVFNRSSRFGKLQSIKC…
>VvHMGR2__XP_002265638.1	MDVRRRPPMRSVRQSSTTSAGEPPVKHLKPSDALPLPLYLTNGIFFALFFSVAYFLLHRWREKIRTSTPLHVLTLSEIAAIVSMLASVIYLLGFFGVDFVQSLVTRPSGDVWDAEDEPHGAILEEDSRPGPCAAAIDCCPPPKVADVAPVTVFSSEEEEEMIRSVVAGSVPSYLLESKLGDCKRAAAIRREALQRTTGRSLAGLPLDGFDYEAILGQCCEMPVGYVQIPVGIAGPLLLDGREYWVPMATTEGCLVASTNRGCKAIFTCGGASSMVLRDRMTRAPVVRFPTASRAADLKLFVEDPINFDTLAVVFNRSSRFARLQGIHCAIAGKNLYMRFGCSTGDAMGMNMVSKGVQNVLDFLQTDFPDMDVIGISGNFCSDKKPAAVNWIEGRGKSVV…
>VvHMGR3__XP_002275827.1	MDVRRRPPRPPRATADATLESDRHHRLKPTGAVDGPPSPPTPKASDALPLPLYLTNGIFFTLFFSVAYYLLHRWRDKIRTHTPLHVVTLSEIAAIVSLIASFIYLLGFFGIDFVQSFISRASHDAWDVDDDAPNHFIIDEDRRRGPCPASIECPVPPITAIASPSKMVDPAPVNLPEEDEDIVKLVVSGTIPSYSLESKLGDCKRAASIRREALQRLTGKSLLELPFEGFDYQAILGQCCEMPVGYVQIPVGIAGPLLLDGFEYSVPMATTEGCLVASTNRGCKAIYVSGGATSMVLRDGMTRAPVVRFATAKRAAELKFFLENPENFETLSVIFNRSSRFARLQSIQCAMAGKNLYIRFSCSTGDAMGMNMVSKGVQNVLDFLQNDFPDMDVIGISGN…
>AtHMGR1__NP_177775.2	MKKKQAGPQQTCEFVSYKTLLISPSHLSRHLTTSLLSPLSPPWRDYSFPPMDLRRRPPKPPVTNNNNSNGSFRSYQPRTSDDDHRRRATTIAPPPKASDALPLPLYLTNAVFFTLFFSVAYYLLHRWRDKIRYNTPLHVVTITELGAIIALIASFIYLLGFFGIDFVQSFISRASGDAWDLADTIDDDDHRLVTCSPPTPIVSVAKLPNPEPIVTESLPEEDEEIVKSVIDGVIPSYSLESRLGDCKRAASIRREALQRVTGRSIEGLPLDGFDYESILGQCCEMPVGYIQIPVGIAGPLLLDGYEYSVPMATTEGCLVASTNRGCKAMFISGGATSTVLKDGMTRAPVVRFASARRASELKFFLENPENFDTLAVVFNRSSRFARLQSVKCTIAGKNA…
>AtHMGR2__NP_179329.1	MEDLRRRFPTKKNGEEISNVAVDPPLRKASDALPLPLYLTNTFFLSLFFATVYFLLSRWREKIRNSTPLHVVDLSEICALIGFVASFIYLLGFCGIDLIFRSSSDDDVWVNDGMIPCNQSLDCREVLPIKPNSVDPPRESELDSVEDEEIVKLVIDGTIPSYSLETKLGDCKRAAAIRREAVQRITGKSLTGLPLEGFDYNSILGQCCEMPVGYVQIPVGIAGPLLLDGVEYSVPMATTEGCLVASTNRGFKAIHLSGGAFSVLVKDAMTRAPVVRFPSARRAALVMFYLQDPSNFERLSLIFNKSSRFARLQSITCTIAGRNLYPRFACSTGDAMGMNMVSKGVQNVLDFVKSEFPDMDVIGISGNYCSDKKASAVNWIEGRGKHVVCEAFIKAEIVE…
>GmHMGR1__XP_003517117.1	MEVRRRVLRPAPAGEPLKPKQDPHPHSQQQSYLTNAVFFGLFFSLAYFLLHRWREKIRTSTPLHVVTLSEMAAIVSLIASFFYLMAFFGITFILHPFLNYRSSPEDDLDLHIPKPVPTPSCPAALPHHDEDIILAVVSGSIPSYSLETRLDDTRRAALIRRKAVEHITGRSLEGLPVEGFDYDSILGQCCEMPIGFVQIPVGVAGPLLLDGKEYTVPMATTEGCLVASTNRGCKAIHVSGGASSMLLRDAMTRAPVVRFNSAKRASQLKFYLEDPLNFDSLAVVFNKSSRFARLQDIKAAIAGKNLYIRFSCTTGDAMGMNMVSKGVQNVLTFLQSDFPDMDVIGISGNFCSDKKAAAVNWIEGRGKSVVCEAVIKEEVVKKVLKTSVEALVELNMLKN…
>GmHMGR2__XP_003537699.1	MEVRRRVLRPAPAGEPLKPKQDPNSQQQQQPQQSYLTNAVFFGLFFSVAYFLLHRWREKIRTSTPLHVVTLSEMAAIVSLIASVVYLMAFFGITFILHPFLNSRSSPDDDIDLDIPKLPVPTPCPAALPPKLPPPPLPHHDEDIVLAVVSGSIPSYSLESRLGDSHRAASIRREAVERITGRSIQGLPVEGFDYDSILGQCCEMPIGFVQIPVGVAGPLLLDGKEYTVPMATTEGCLVASTNRGCKAIHVSGGASSMLLRDAMTRAPVVRFNSAKRASQLKFYLEDPLNFDSLAVVFNKSSRFARLQDIKAAIAGKNLYIRFSCTTGDAMGMNMVSKGVQNVLTFLQSDFPDMDVIGISGNFCSDKKAAAVNWIEGRGKSVVCEAVIKEEVVKKVLKTS…
>GmHMGR3__XP_003534226.1	MDVRRRPIPPSGDRRQTQKLKNTATTDSQTLLPLYLTNALFFAVFFSVAYFLLHRWREKIRTATPLHAVTPAETAAIVSLVASAVYLLGFFGVASRASLDELSDDEIILKEDSRAPGPCAAALSDSCSLPNNKIQDQFPLPPRAVHSLAKEKQHIPSPPQVDSPVSVSVSVSSSSDDEDEEIVQAVVSGSIPSYSLESRLGDTRRAATIRHEVVQRLTSRSLSGLPLEGFNYDSILGQCCEMPIGFVQIPVGVAGPLLLDGKEFTVPMATTEGCLVASTNRGCKAIYVSGGASSVLLRDGMTRAPVVRFPSAQRAAQLKFFLEDPLNFDSLAVVFNKSSRFARLQNIQCAIAGKNLYMRFRCSTGDAMGMNMVSKGVQNVLDFLQSDFPDMDVIGISGN…
>GmHMGR4__XP_006605576.1	MELRRRSSAAAKASDALPLPLHVTNAFFFTLFFSLAYYLLQRWRDKIRSSSPLHLLSLSDIAAIFALLASVIYLLGFFGIHFVQSFVARPADEEPSQCASIDRADEDIANSIIEGDAQPSPLCRVDNDMKGKKVIQRPFECTKPILTELISSIDRVDSDNIIADPVINGKEAVQPSFQCTKPILTKLISSDDDIIIVDSVINGTVPSYSLESCLGDSRRAAAIRREVVQRETGRSLAGLPLEDFDYDAILGQCCEMPVGYVQLPVGVAGPLLLDGAEYTVPMATTEGCLVASTNRGCKAIYASGGASSVVFRDGMSRAPVVRFATVTRAAELMFYLEDPLNFDTLAVVFNRSSRFGRLQSIKCSIAGKNVYIRFTCSTGDAMGMNMVSKGVQNVLDFLQ…
>GmHMGR5__XP_003547886.1	MDVHRRPIPSSGEHRQTQKLKTTTTTTTDSKSQSQALLPLYLTNALFFGVFFSVAYFLLHRWREKIRTATPLHAVSPAETAAIVSLVASAVYLLGFFGVASRASLDELSDDEIILKEDSRALGPCPAALADSSCLLPNKIQNQFPLSPKAIHSVTKEPQVDSPVPISSFSDEDEEIVQAVVSGSIPSYSLESRLGDTRRATAIRHEVVQRLTSRSLSGLPLEGFNYDSILGQCCEMPIGFVQIPVGVAGPLLLDGKEYTVPMATTEGCLVASTNRGCKAIHVSGGASSVLLRDGMTRAPVVRLPSAQRAAQLKFFLEDPLNFDSLAVVFNKSSRFARLQNIQCAIAGKNLYMRFRCSTGDAMGMNMVSKGVQNVLDFLQDDFPDMDVIGISGNFCSDKK…
>GmHMGR6__XP_003519474.1	MDLHRRPPHAAADDGAIHHKKRRDSSTSSPKASDALPLPLYLTNAIFFTLFFSVAYFLLHRWRDKIRSHTPLHVVTLSEIAAIFSLIASFIYLLGFFGIDFVQSFISRASHDSWDLDDAVTAPSPAITKLPSRDTSIIFSEDDEEIVNSVVEGVTPSYALESRLGDCGRAAAIRRGALQRLTGRSLEGLPLEGFDYDSILGQCCEMPVGYVQIPVGVAGPLLLDGFEYTVPMATTEGCLVASTNRGCKAIYASGGASSVVLRDCMSRAPVVRFSTAKRAAQLKFFLEDPLNFDTLSLVFNRSSRFARLQGIQCAMAGKNAYLRFTCSTGDAMGMNMVSKGVQNVLDFLQNDFPDMDVIGISGNYCSDKKPAAVNWIEGRGKSVVCEAIIKEEVVQKVLK…
>GmHMGR7__XP_003545556.1	MDLHRRPPPAADDGAIHPKKRRDTSSPKASDALPLPLYLTNAIFFTLFFSVAYFLLHRWRDKIRSHTPLHVVTLSEIAAIFSLIASFIYLLGFFGIDFVQSFISRASNDAWDLDDAVTDSPSSSPSPSPSPAITKMPSRDASIILSSEDDEEIVNSVVEGVTPSYALESRLGDCRRAAGIRRAALQRLTGQSLEGLPLEGFDYDSILGQCCEMPVGYVQIPVGVAGPLLLDGFEYTVPMATTEGCLVASTNRGCKAIYASGGASSVVLRDCMSRAPVVRFSTAKRAAQLKFFLEDPLNFDTLSLVFNRSSRFARLQGIQCAMAGKNAYLRFTCSTGDAMGMNMVSKGVQNVLDFLLNDFPDMDVIGISGNYCSDKKPAAVNWIEGRGKSVVCEAIIKEE…
>PtHMGR1__XP_002300544.1	MDRHAGEPALKPYLRHHHDHHDLQPPTSVKASDALPLPLYLTNGLFFGLFFSVAYFLLHRWREKIRNSTPLHIITFPEIAGIVCLAASVIYLLGFFGIGVVQSFISRGSNDSWDVEEDNNVMIKKNGIGCTPAESLACTLAPVSRERVVAPTIQEPLILSGDDEEVIKGVVSGTIPSYSLESKLGDCKRAAAIRREALQRMTGRSMEGLPLEGFDYESILGQCCEMPVGFVQIPVGIAGPLLLNGTEYMVPMATTEGCLVASTNRGCKAIYASGGASSMLLKDAMTRAPVVRFGTAKRAAELKFFVEDPANFDTLSVAFNRSSRFGRLQNIKCAVAGKNLYMRFSCSTGDAMGMNMVSKGVQNVLDYVQTDFPDMDIIGISGNFCSDKKPAAVNWIEGR…
>PtHMGR2__XP_002301898.3	MDSRRLPPKSSRTTSSNDGGPLHHHQKRPAPSVDNRSPSPTPKASDALPLPLYLTNAIFFTLFFSVAYYLLHRWREKIRDSTPLHVVTFPEIAAIVSLMASFIYLLGFFGIDFVQSFITRPSHDTWDLEDTDNPNYLINEDHRLVTCPPPANVPPISKLPNPEPIITPLASVEDEEIVKSVTEGTLPSYSLESKLGDCKRAAVIRREALQRTTGRSLEGLPIEGFDYDSILGQCCEMPVGYVQIPVGIAGPLLLNGMEYMVPMATTEGCLVASTNRGCKAMYASGGATSVLLADGMTRAPVVRFETAKRASELKLFLEDPDNFDTLSIVFNRSSRFARLQGIKCSMAGKNLYMRFKCSTGDAMGMNMVSKGVQNVLDFLQNDFHDMEVIGISGNFCSDK…
>PtHMGR3__XP_006384871.2	MEGTRRRSTKSIHDHKLVDHDESSAVIGPKASDALPLPLYITNALFFTVFFSVVYFLLTRWREKIRNSTPLHLLTLSEIASIFAFITSFIYMLGFFGIDFVQSLILRPSPDVWAAHDDEEDEEDLLKEDACIVPCGQALDCTAPPPQKLTVDPIVVVPSPPLKPKAVDEVPFPTTLTEEDEEIINSVVAGKTPSYSLESKLGDCKRAAAIRREALQRITSKSLSGLPLEGFDYESILGQCCEMPVGYVQIPVGIAGPLLLDGKEYSVPMATTEGCLVASTNRGCKAIHVCGGATSVLLRDAMTRAPVVRFGTAKRAAQLKLYLEDPANFEAVSTAFNKSSRFGRLQNIKCALAGKNLYMRFSCSTGDAMGMNMVSKGVQNVLDFVQNDFPDMDVLGISG…
>PtHMGR4__XP_002300544.1	MDTRRRPPKPRRSTSSQDGGGHHLHQKRLPPSIDNSSPSPPPKASDALPLPLYLTNAIFFTLFFSVAYYLLYRWRDKIRNSTPLHVVTFPEIAAIISLMASFIYLLGFFGIDFVQSFITRSSHDAWELEGSDHPNFLINKDHRLVTCPPPASIDPIPKLPNPETIITPLASVEDEEIVKSVTEGTLPSYSLETKLGDCKRAAVIRREALQRTTGRSLEGLPIEGFDYDSILGQCCEMPVGYVQIPVGIAGPLSLNGMEFMVPMATTEGCLVASTNRGCKAIYASGGASSVLYADGMTRAPVVRFETAKRASELKFFLEDPDNFDTLSIVFNRSSRFGRLQGIQCAMAGKNLYIRFKCSTGDAMGMNMVSKGVQNVLDFLQADFPDMEVIGLSGNYCSDK…
>PtHMGR5__ XP_024463743.1	MEGTRRRSTTTTKPFRKLTDHDESSALTGPKASDALPLPLYITNALFFTVFFSVVYFLLTRWREKIRNSTPLHLVTLSDIVAIFAFVASFIYMLGFFGIDFVQSLILRPSPDVWAAEDDDEDEEDLLKEDARKVRCGQALDCTAPPQKLAVVPSPPLKPKVVDEIPFPTTLNEEDEEIINSVVAGKTPSYSLESKLGDCKRAAAIRREALQRITCKSLSGLPLEGFDYESILGQCCEMPVGYVQIPVGIAGPLLLDDKEYSVPMATTEGCLVASTNRGCKAIHLSGGATSVLLRDAMTRAPVVRFGTAKRAAQLKFYLEDPANFEVVSTAFNKSSRFGRLQNIKCALAGKNLYMRFSCSTGDAMGMNMVSKGVQNVLDFLQKDFPDMDVLGISGNYCSD…
>PtHMGR6__XP_002317026.1	MDKAAGETLKQYHRQRHHHNDHHNLPTPTSLKASDALPLPLYLTNGLFFGLFFSVAYFLLHRWREKIRNSTPLHILTFPEIAGIVCLSASVVYLLGFFGIGIAQSLISRGSQDSWDVEEDHMMEKKGGLCAAEICSGPAKSPAASLACTLAPVPSARAVSTMFQTPLLGSDDEEVIKGVVSGDIPSYSLESKLADCKRAAVIRREALQRMTGRSLEGLPLEGFDYESILGQCCEMPVGYVQIPVGVAGPLLLDGKEYTVPMATTEGCLVASTNRGCKAIYASGGASSVLLRDGMTRAPVVRFGTAKRAAELKFFTEDPANFDTLGVVFNRSSRFGRLQNIKCTIAGKNLYMRFSCSTGDAMGMNMVSKGVQNVLDYLQTDFPDMEIIGISGNFCSDKKP…
>OsHMGR1__NP_001411518.1	MDVRRGGGGGRIVGAARRALTWGALPLPMRITNGLAMVSLVLSSCDLLRLCSDRERPLGGREFATVVYLVSLFAHPDAPATTTGDDDDGQGGSRRARPAAAEPAPMHGHGGGMMEADDEEIVAAVASGALPSHRLESRLGDCRRAARLRREALRRVTGRGVEGLPFDGMDYQAILGQCCEMPVGYVQLPVGVAGPLLLDGREYHVPMATTEGCLVASVNRGCRAISASGGAFSVLLRDAMSRAPAVKLPSAMRAAELKAFAEAPANFELLAAVFNRSSRFGRLQDIRCALAGRNLYMRFSCITGDAMGMNMVSKGVENVLGYLQNVFPDMDVISVSGNYCSDKKPTAVNWIEGRGKSVVCEAIIKGDVVQKVLKTTVEKLVELNIIKNLAGSAVAGALG…
>OsHMGR2__NP_001409561.1	MEVRRRAPLPPPPGRVQAGDALPLPIRHTNLIFSALFAASLAYLMRRWREKIRSSTPLHVVGLAEMLAIFGLVASLIYLLSFFGIAFVQSIVSSSDDEEEDFLVGPARGSSAAAAVAPPPPPSSPAQCSLLGSPHDDAARERMPEEDEEIVSSVVAGKVPSYVLETKLGDCRRAAGIRREAVRRITGRQIEGLPLDGFDYASILGQCCELPVGYVQLPVGIAGPLLLDGQRFYVPMATTEGCLVASTNRGCKAIAESGGAVSVVLRDGMTRAPVARLPTARRAAELKAFLEDSVNFNTLSMVFNRSSRFARLQGVQCAMAGRNLYMRFSCCTGDAMGMNMVSKGVQNVLDYLQDDFPDMDVISISGNFCSDKKPAAVNWIEGRGKSVVCEAVIKEDVVK…
>OsHMGR3__XP_015612324.1	MAVEGRRRVPLPLPPPTRRGKQQQQQGGERARRVQAGDALPLPIRHTNLIFSALFAASLAYLMRRWREKIRTSTPLHVVGLAEILAICGLVASLIYLLSFFGIAFVQSVVSNSDDEEEEEDFLIDSRAAGPVAAQATPPPAPAPFSLLGSACAAPKKMPEEDEEIVAEVVAGKIPSYVLETRLGDCRRAAGIRREALRRTTGREIRGLPLDGFDYASILGQCCELPVGYVQLPVGVAGPLVLDGERFYVPMATTEGCLVASTNRGCKAIAESGGATSVVLQDGMTRAPVARFPSARRAAELKGFLENPANFDTLAMVFNRSSRFARLQRVKCAVAGRNLYMRFSCSTGDAMGMNMVSKGVQNVLDYLQDDFPDMDVISISGNFCSDKKSAAVNWIEGRG…
>MdHMGR1__XP_008344180.2	MDDLRRRPPLPKPHHHRRPNQTASAADPNSYPKASDALPLPLYLTNGLFVTLFFTVAYFLLNRWREKIRTSTPLHVVTLLEIAAIFSLFASVIYLLGFFGIDFVQSFVAPRTPHDDWHEHEVLESPPPRPPQQKKDEQLISKEDEEIVESVLSGTTASYELESKLGDCKRAAAIRREALQKTTGRSLEGLPLEGFDYRSILGQCCENPVGYVQIPVGVAGPLLLDGEEYMVPMATTEGCLVASTNRGFKAIYASGGAESVLFNDSMTRAPIVRFHSVVRAAQLKFFVENPLNFDALAVVFNRSSRFAKLEKIRCAIAGRNLYLRFSCSTGDAMGMNMISKGVQYVIEFLQNEFPDMEVVGISGNFCSDKKAAAVNWIEGRGKSVTCEAVIKEEVVRKVL…
>MdHMGR2__XP_008392877.3	MAVRRRPPTASAAGEPIKSDNQLLKASDALPLPLYLTNGLFFTLFFAVAYFLLNRWREKIRSSTPLHVVTLSELAALFSLFASIIYLLGFFGIDFVQSFVSPNSSAAHGPWNDDVVVRQNSSINLTALPSSATSAAYESPALSADDEEIIKSVVDGTTPSYSLESTLGDCRRAAAIRREALQRTTGSSLDGLPLEGFDYEAILGQCCEMPVGYVQIPVGVVGPLLIDGEEYTVPMATTEGCLVASTNRGCKAILMSGGARSVVLKDGMTRAPVVRFSSAARASELKFFVEDLLNFDTLAVVFNRSSRFAKLQRIQCSIAGKNVYMRFTCSTGDAMGMNMVSKGVQNVLDFLQSDFPDMDIIGISGNFCSDKKPAAVNWIEGRGKSVVCEAVIKEEVVRK…
>MdHMGR3__NP_001315702.1	MDVRRRSTMDTPATKARSGPMKVKVVDHENDVGVVGAKASDALPLPLYLTNAVCFTLFFSVVYFLLTRWREKIKTSTPLHVVNLSEIVAILAFVASFIYLLGFFGIDFVQSLILRPSNDVWAADDDEEEHERLILKDDARKVPCGAGLDCSPIPQIASVAAAAPKAVAQKVFDKEVVLSTSCDFTAQPLTEEDEEVVKSVVAGTIPSYSLESKLGDCRRAAAIRREALQRITGKSLGGLPLEGFDYESILGQCCEMPVGYVQIPVGIAGPLMLHGREFSVPMATTEGCLVASTNRGFKAINLSGGATSVLLRDGMTRAPCVRFNSAKRAAELKFYLEEPNNYDTLSTVFNRSSRFGRLQTIKCAIAGKNLYMRFTCSTGDAMGMNMVSKGVQNVLDFLQ…
>MdHMGR4__XP_028962313.1	MSACAEKAGQKGGFFMQEETAVLRDHEPRREREQFRHQHRRRRRCTCCPNQTIFVVDPNSYPKASDVLPLPLYLTNGLFVTLFFTVAYFLLNRWREKIRTSTPLHVVTLSEIAAIFSLFASVIYLIGFFGIDFVQSFVAPRTPHDDWHEHEVLESPPPRPPQQKKDEQLISKEDEEIVESVLSGTTASYELESKLEDCKRAAVIRRKALQKTTGRSLEGLPLEGFDYQSILGQCCENPVGYVQIPVGVAGPLLLDGEEYMVPMVTTEGCLVASTNRGFKAIYASGGAESVLFNDSMTRALIVRFRSVVRAAQLKFFVENPLNFDALAVVFNRSSRFAKLEKIRCAIAGKNLYLRFSCSTGDAMGMNMISKGVQYVIEFLQNEFPDMEVVGISGNFCSDK…
>MdHMGR5__XP_008348952.1	MDVRRRSTMDTPATKARSGPIKVKVVDHENDVVVGAKASDALPLPLYLTNAVFFTLFFSVVYFLLTRWREKIRTSTPLHVVDLSEIVAIVAFVASFIYLLGFFGIDFVQSLILRPNNDVWAADDEEEHERLILKDDARKVPCGAGLDCSPIPQIAPVAAAPKAVAQKVFDKEVVLSTPCDFTTQPLTEEDEEVVKSVVAGTIPSYSLESKLGDCKRAAAIRREALQRITGKSLTGLPLEGFDYESILGQCCEMPVGYVQIPVGIAGPLMLDGREFSVPMATTEGCLVASTNRGCKAINLSGGATSVLLRDGMTRAPCVRFNSAKRAAELKFYLEDPNNYDTLSTVFNRSSRFGRLQTIKCAIAGKNLYMRFTCSTGDAMGMNMVSKGVQNVLDFLQNDF…
>MdHMGR6__XP_028965129.1	MVNKKSVMEVIRARAARPNFCNNDDKVVFAVHGPPSSSTAAHPLCKPVSPNLRPSEFSSISAHLHFFQAQASLHTRNLSDEIEKAAPEIRQVKSTLVRRIAEQIQLREETVEEFADTGIDTNSRSSTAPRPTRTPIRTRHFLPLCLRISRPGCQTGLDCSPIPQIAPVAAATPKAVAQKVFDKEVVLSTPCDFTAQPLTKEDEEVVKSVGAGTIPSYSLESKLGDGRRAAAIRRKALQRITGKSLGGLPLEGFDYESILGQCCEMPVGYIQIPVGIAGPLMLDGREFSVPMATTEGCLVASTNRGFKATNLSGGATSVLLRDGMTRAPCVRFNSAKRAAELKFYLEEPNDYDTLSTVFNRSSRFGRLQTIKCAIVGKNLCMRFTCSTGDAMGMNMVSKG…
>MdHMGR7__XP_028946895.1	MEEDEKVVKSVVAGTIPSYSLESKLGDCKRVVAISREVLQRITGKSLTGLPLEGFDYESILGQCCEMPVRYVQIPVGIARPLMLNGREFYVPITTTEGCLVAGTNRGCKAINLSDRATSVLLRDGMTREPCVRFNSTKRAAELKFYLEDPKEEHKQGFH
>MdHMGR8__NP_001315773.1	MAVRRRPSTASAAGEPIKSDKQLLKASDALPLPLYLTNGLFFTLFFTVAYFLLTRWREKIRSSTPLHVVTLSELAALFSLFASVIYLLGFFGIDFVQSFVSPSSRAAHDPWKDDVVVQRKKSVNASALLSSTSAATTTATAIDDNSPALSTDDEEIITSVVVGTTPSYSLESTLGDCRRAAAIRREALQRTTGSSLVGLPLEGFDYEAILGQCCEMPVGYVQIPAGVAGPLLIDDEEYTVPMATTEGCLVASTNRGCKAIHMSGVAGSVVLKDGMTRAPVVRFSSAVRAAELKFFVEDPLNFDSLAVVFNRSSRFAKLQRIQCSMAGKNLYMRFTCSTGDAMGMNMVSKGAQNVLDLLQIDFPDMDVIGISGNFCSDKKPAAVNWIEGRGKSVVCEAVI…
>MdHMGR9__XP_028954785.1	MDVRRRSTMDTPATKARSGPMKVKVVDHEGDVGVVGAKASDALPLPLYLTNAVFFTLFFSVVYFLLTRWREKIRTSTPLHVVNLSEIVAILAFVASFIYLLGFFGIDFVQSLILRPSNDVWAADDDEEEHERLILKDDARKVPCGAGLDCSPIPQIAPVAAATPKAVAQKVFDKEVVLSTPCDFTAQPLTKEDEEVVKSVGAGTIPSYSLESKLGDGRRAAAIRRKALQRITGKSLGGLPLEGFDYESILGQCCEMPVGYIQIPVGIAGPLMLDGREFSVPMATTEGCLVASTNRGFKATNLSGGATSVLLRDGMTRAPCVRFNSAKRAAELKFYLEEPNDYDTLSTVFNKSSRFGRLQTIKCAIVGKNLCMRFTCSTGDAMVMNMVSKGVQNVLDFLQ…
>ZmHMGR1__NP_001130818.1	MDMDVRRRVPPPHGSVPRRQQATGAEGERVRVQAGDALPLPIRHTNLIFSALFAASLVYLMRRWRGKIRASTPLHVVSPAEIFAICGLVASLIYLLSFFGIAFVQSVVSSSDDDEDFIVDSRHARARAPPTPAQTPCALLGSPAAATEKMPEEDEEIVAAVVAGKIPSYVLESRLGDCRRAAGIRREALRRITGRDMDGLPLDGFDYASILGQCCELPVGYVQLPVGVAGPLLLDGRRLYVPMATTEGCLVASTNRGCKAIAESGGASSVVFRDGMTRAPVVRFPSARRAAELKAFLEDPANFDTLAVVFNRSSRFGRLQGVKCAIAGRNLYMRFSCSTGDAMGMNMVSKGVQNVLDYLQADFPDMDVISISGNFCSDKKSAAVNWIDGRGKSVVCEAV…
>ZmHMGR2__NP_001146733.1	MEVRGGVGQGSAARHPPAPEPSRAAARVQAGDALPLPIRHTNLIFSALFAASLAYLMRRWREKIRSSTPLHAVGLAEMLAIFGLVASLIYLLSFFGIAFVQSIVSSGDDDEDFLVGSGAPASAAAPSRQHAQAPAPCELLGSPAAAPEKMPEDDEEIVASVVAGKVPSYALEARLGDCRRAAGIRREALRRITGRDIEGLPLDGFDYASILGQCCELPVGYVQLPVGVAGPLLLDGRRFYLPMATTEGCLVASTNRGCKAIAESGGATSVVLRDAMTRAPVARFPTARRAAELKAFLEDPANFDTLSVVFNRSSRFARLQGVQCAMAGRNLYMRFSCSTGDAMGMNMVSKGVQNVLDFLQDDFHDMDVISISGSSCSLGFWQLLLRQEAVRRELDRGAR…
>ZmHMGR3__XP_008646164.1	MDVRRLGGRIAAALRALGAGGSLSLPIPAWITNALAMISLVLSSCDLLRLCSDRDRRLRFSLGGREFVTVVCQLASIVYLFSLCGTGIPSADPETPARRDQGAGSPDQTRAADAPETLHGGDEEIVAAVVSGALPSHHLESRLGDCRRAASLRREALRRMTGRGVDGLPLDGMDYQAILGQCCEMPIGYVQLPVGVAGPLLLDGKQYHVPMATTEGCLVASVNRGCRAIAASGGAVSVLLRDAMSRAPVVKLPSIKRAAELKAFVETITNFEILSAVFNRSSRFGKLQGIQCALAGRNLYMRFTCSTGDAMGMNMVSKGVEDVLGYLQNDFPDMDLISLSGNYCSDKKAAAVNWIEGRGKSVVCEATVKGGVVQSVLKTSVQKLIELNIVKNLAGSAVA…
