# Supplementary material for: Genome-Wide identification and salt stress-responsive expression dynamics of the HMGR gene family in Ziziphus jujuba var. spinosa
Source: PLoS One. 2025 Aug 20;20(8):e0330439. doi: 10.1371/journal.pone.0330439 (PMC12367118; doi:10.1371/journal.pone.0330439)
Supplement: S5 Table — (XLSX) [file pone.0330439.s005.xlsx]

## Sheet: Sheet1 (3)
		0mM NaCl			50mM NaCl			100mM NaCl			150mM NaCl
		Total Seeds	Germinal seeds	germination rate	Total Seeds	Germinal seeds	germination rate	Total Seeds	Germinal seeds	germination rate	Total Seeds	Germinal seeds	germination rate
0d	ZH#1	80	0	0	77	0	0	82	0	0	78	0	0
	ZH#2	79	0	0	80	0	0	78	0	0	79	0	0
1d	ZH#1	80	1	0.0125	77	1	0.013	82	0	0	78	0	0
	ZH#2	79	0	0	80	0	0	78	0	0	79	0	0
3d	ZH#1	80	19	0.2375	77	9	0.1169	82	3	0.0365	78	0	0
	ZH#2	79	11	0.1392	80	15	0.1875	78	2	0.0256	79	0	0
5d	ZH#1	80	40	0.5	77	27	0.3506	82	20	0.2439	78	5	0.0641
	ZH#2	79	35	0.443	80	33	0.4125	78	13	0.1667	79	10	0.1266
7d	ZH#1	80	41	0.5125	77	28	0.3636	82	23	0.2805	78	6	0.0769
	ZH#2	79	37	0.4683	80	36	0.45	78	14	17.955	79	10	0.1266
9d	ZH#1	80	44	0.55	77	30	0.3896	82	26	0.317	78	8	0.1026
	ZH#2	79	41	0.519	80	38	0.475	78	16	0.2051	79	11	0.1392
10d	ZH#1	80	45	0.5625	77	32	0.4156	82	34	0.4146	78	10	0.1282
	ZH#2	79	47	0.5949	80	43	0.5375	78	20	0.2564	79	15	0.1899
11d	ZH#1	80	47	0.5875	77	33	0.4286	82	36	0.439	78	13	0.1667
	ZH#2	79	49	0.6202	80	46	0.575	78	23	0.2949	79	18	0.2278
12d	ZH#1	80	47	0.5875	77	35	0.4545	82	38	0.4634	78	17	0.2179
	ZH#2	79	49	0.6202	80	47	0.5875	78	28	0.359	79	18	0.2278
13d	ZH#1	80	47	0.5875	77	39	0.5065	82	42	0.5122	78	18	0.2307
	ZH#2	79	49	0.6202	80	48	0.6	78	29	0.3718	79	22	0.2785
14d	ZH#1	80	48	0.6	77	39	0.5065	82	44	0.5366	78	19	0.2436
	ZH#2	79	50	0.6329	80	48	0.6	78	30	0.3846	79	22	0.2785
15d	ZH#1	80	48	0.6	77	40	0.5195	82	44	0.5366	78	20	0.2564
	ZH#2	79	50	0.6329	80	50	0.625	78	30	0.3846	79	22	0.2785
